# Supplementary material for: Susceptibility of Influenza Viruses to the Novel Cap-Dependent Endonuclease Inhibitor Baloxavir Marboxil
Source: Front Microbiol. 2018 Dec 6;9:3026. doi: 10.3389/fmicb.2018.03026 (PMC6291754; doi:10.3389/fmicb.2018.03026)
Supplement: Supplementary file 1 [file Table_1.xlsx]

## Sheet: Supplementary Table
Supplementary TABLE 1 | List of the PA sequences obtained in this study.
Subtype/Lineage	PA GISAID Accession number	Isolate name	Passage history	Collection date	Originating laboratory
A(H1N1)pdm09	EPI1106307	A/SHIMANE/106/2017	MDCK 1 +1	2017-09-05	Shimane Prefectural Institute of Public Health and Environmental Science
A(H1N1)pdm09	EPI1106314	A/SHIMANE/110/2017	MDCK 1 +1	2017-09-06	Shimane Prefectural Institute of Public Health and Environmental Science
A(H1N1)pdm09	EPI1106322	A/WAKAYAMA-C/108/2017	MDCK 1 +1	2017-09-03	Wakayama City Institute of Public Health
A(H1N1)pdm09	EPI1106330	A/MIE/29/2017	MDCK 1 +1	2017-09-11	Mie Prefecture Health and Environment Research Institute
A(H1N1)pdm09	EPI1106337	A/HIROSHIMA/74/2017	MDCK 1 +1	2017-09-01	Center for Public Health and Environment, Hiroshima Prefectural Technology Research Institute
A(H1N1)pdm09	EPI1208850	A/AOMORI/3/2017	MDCK 2 +1	2017-12-08	Aomori Prefectural Institute of Public Health and Environment
A(H1N1)pdm09	EPI1208858	A/KANAGAWA/242/2017	MDCK 2 +1	2017-12-04	Kanagawa Prefectural Institute of Public Health
A(H1N1)pdm09	EPI1208866	A/YAMAGUCHI/53/2017	MDCK 2 +1	2017-12-13	Yamaguchi Prefectural Institute of Public Health and Environment
A(H1N1)pdm09	EPI1208874	A/WAKAYAMA/132/2017	MDCK 1 +1	2017-12-11	Wakayama Prefectural Research Center of Environment and Public Health
A(H1N1)pdm09	EPI1208882	A/SAGA/295/2017	MDCK 2 +1	2017-12-04	Saga Prefectural Institute of Public Health and Pharmaceutical Research
A(H1N1)pdm09	EPI1208890	A/MIE/4/2018	MDCK 1 +1	2018-01-15	Mie Prefecture Health and Environment Research Institute
A(H1N1)pdm09	EPI1208898	A/NIIGATA/1082/2017	CaCo-2 1 +MDCK1	2017-12-15	Niigata Prefectural Institute of Public Health and Environmental Sciences
A(H1N1)pdm09	EPI1208908	A/SAKAI/31/2017	MDCK 2 +1	2017-12-16	Sakai City Institute of Public Health
A(H1N1)pdm09	EPI1208916	A/AKITA/23/2017	MDCK 1 +1	2017-12-06	Akita Research Center for Public Health and Environment
A(H1N1)pdm09	EPI1208924	A/NAGANO/2010/2018	MDCK 1 +1	2018-01-06	Nagano Environmental Conservation Research Institute
A(H1N1)pdm09	EPI1208932	A/NIIGATA-C/66/2017	MDCK 2 +1	2017-12-24	Niigata City Institute of Public Health and Environment
A(H1N1)pdm09	EPI1208952	A/OKINAWA/5/2018	MDCK 1 +1	2018-01-10	Okinawa Prefectural Institute of Health and Environment
A(H1N1)pdm09	EPI1213520	A/NARA/39/2017	MDCK 1 +1	2017-12-08	Nara Prefectural Institute for Hygiene and Environment
A(H1N1)pdm09	EPI1213528	A/HYOGO/1106/2017	MDCK 1 +1	2017-12-18	Hyogo Prefectural Institute of Public Health and Consumer Sciences
A(H1N1)pdm09	EPI1229766	A/YAMAGUCHI/2/2018	MDCK 1	2018-01-04	Yamaguchi Prefectural Institute of Public Health and Environment
A(H1N1)pdm09	EPI1229774	A/YAMAGUCHI/2/2018	Original	2018-01-04	Yamaguchi Prefectural Institute of Public Health and Environment
A(H1N1)pdm09	EPI1229782	A/IBARAKI/91/2017	Original	2017-11-16	Ibaraki Prefectural Institute of Public Health
A(H1N1)pdm09	EPI1229790	A/IBARAKI/91/2017	MDCK 2	2017-11-16	Ibaraki Prefectural Institute of Public Health
A(H1N1)pdm09	EPI1229798	A/IBARAKI/6/2018	Original	2018-01-10	Ibaraki Prefectural Institute of Public Health
A(H1N1)pdm09	EPI1229806	A/IBARAKI/6/2018	MDCK 2	2018-01-10	Ibaraki Prefectural Institute of Public Health
A(H1N1)pdm09	EPI1244896	A/SHIZUOKA/16/2018	MDCK 2 +1	2018-01-15	Shizuoka Institute of Environment and Hygiene
A(H1N1)pdm09	EPI1244904	A/FUKUOKA-C/25/2017	MDCK 2 +1	2017-11-22	Fukuoka City Institute for Hygiene and the Environment
A(H1N1)pdm09	EPI1244912	A/AICHI/2/2018	MDCK 1	2018-01-09	Aichi Prefectural Institute of Public Health
A(H1N1)pdm09	EPI1244920	A/AICHI/2/2018	Original	2018-01-09	Aichi Prefectural Institute of Public Health
A(H1N1)pdm09	EPI1244935	A/GIFU/16/2018	MDCK 1 +1	2018-01-26	Gifu Prefectural Institute of Health and Environmental Sciences
A(H1N1)pdm09	EPI1244943	A/GIFU/16/2018	Original	2018-01-26	Gifu Prefectural Institute of Health and Environmental Sciences
A(H1N1)pdm09	EPI1244951	A/KANAGAWA/231/2017	MDCK 2	2017-11-21	Kanagawa Prefectural Institute of Public Health
A(H1N1)pdm09	EPI1244959	A/KANAGAWA/231/2017	Original	2017-11-21	Kanagawa Prefectural Institute of Public Health
A(H1N1)pdm09	EPI1244967	A/KANAGAWA/26/2018	MDCK 2	2018-01-20	Kanagawa Prefectural Institute of Public Health
A(H1N1)pdm09	EPI1244975	A/KANAGAWA/26/2018	Original	2018-01-20	Kanagawa Prefectural Institute of Public Health
A(H1N1)pdm09	EPI1246550	A/EHIME/17/2018	MDCK 1 +1	2018-01-31	Ehime Prefecture Institute of Public Health and Environmental Science
A(H1N1)pdm09	EPI1246558	A/FUKUSHIMA/72/2017	MDCK 2 +1	2017-12-25	Fukushima Prefectural Institute of Public Health
A(H1N1)pdm09	EPI1246566	A/GUNMA/9/2018	MDCK 1 +1	2018-01-09	Gunma Prefectural Institute of Public Health and Environmental Sciences
A(H1N1)pdm09	EPI1246574	A/ISHIKAWA/1/2018	MDCK 1 +1	2018-01-05	Ishikawa Prefectural Institute of Public Health and Environmental Science
A(H1N1)pdm09	EPI1246582	A/YAMANASHI/18090/2018	MDCK 2 +1	2018-02-03	Yamanashi Institute for Public Health
A(H1N1)pdm09	EPI1246590	A/TOCHIGI/18101/2018	MDCK 1 +1	2018-01-09	Tochigi Prefectural Institute of Public Health and Environmental Science
A(H1N1)pdm09	EPI1246598	A/OKAYAMA/44/2017	MDCK 2 +1	2017-12-19	Okayama Prefectural Institute for Environmental Science and Public Health
A(H1N1)pdm09	EPI1252840	A/KYOTO-C/8/2017	Original	2017-12-15	Kyoto City Institute of Health and Environmental Sciences
A(H1N1)pdm09	EPI1252848	A/SHIZUOKA/16/2018	MDCK 2	2018-01-15	Shizuoka Institute of Environment and Hygiene
A(H1N1)pdm09	EPI1252880	A/OSAKA-C/10/2018	MDCK 1	2018-02-01	Osaka City Institute of Public Health and Environmental Sciences
A(H1N1)pdm09	EPI1252888	A/OSAKA-C/10/2018	Original	2018-02-01	Osaka City Institute of Public Health and Environmental Sciences
A(H1N1)pdm09	EPI1252896	A/HIROSHIMA-C/2/2018	MDCK 3	2018-01-22	Hiroshima City Institute of Public Health
A(H1N1)pdm09	EPI1252904	A/HIROSHIMA-C/2/2018	Original	2018-01-22	Hiroshima City Institute of Public Health
A(H1N1)pdm09	EPI1252912	A/HIROSHIMA-C/4/2018	MDCK 2	2018-02-05	Hiroshima City Institute of Public Health
A(H1N1)pdm09	EPI1252920	A/HIROSHIMA-C/4/2018	Original	2018-02-05	Hiroshima City Institute of Public Health
A(H1N1)pdm09	EPI1257681	A/HOKKAIDO/5/2018	CaCo-2 1 +MDCK1	2018-02-01	Hokkaido Institute of Public Health
A(H1N1)pdm09	EPI1257689	A/TOYAMA/3/2018	MDCK 1 +1	2018-01-15	Toyama Institute of Health
A(H1N1)pdm09	EPI1257729	A/KANAGAWA/66/2018	MDCK 2 +1	2018-03-05	Kanagawa Prefectural Institute of Public Health
A(H1N1)pdm09	EPI1257745	A/KAGAWA/18031/2018	MDCK 13 +1	2018-01-15	Kagawa Prefectural Research Institute for Environmental Sciences and Public Health
A(H1N1)pdm09	EPI1257777	A/OSAKA-C/14/2018	MDCK 1 +1	2018-03-05	Osaka City Institute of Public Health and Environmental Sciences
A(H1N1)pdm09	EPI1257801	A/SAKAI/25/2018	MDCK 1 +1	2018-03-30	Sakai City Institute of Public Health
A(H1N1)pdm09	EPI1267592	A/CHIBA/42/2017	AX-4 1 +MDCK1	2017-12-06	Chiba Prefectural Institute of Public Health
A(H1N1)pdm09	EPI1267632	A/TOKUSHIMA/2/2018	MDCK 1 +1	2018-01-29	Tokushima Prefectural Centre for Public Health and Environmental Sciences
A(H1N1)pdm09	EPI1267640	A/KYOTO/1/2018	MDCK 2 +1	2018-01-04	Kyoto Prefectural Institute of Public Health and Environment
A(H1N1)pdm09	EPI1267648	A/FUKUI/26/2018	MDCK 1 +1	2018-04-11	Fukui Prefectural Institute of Public Health
A(H1N1)pdm09	EPI1267656	A/AICHI/190/2018	MDCK 1 +1	2018-05-02	Aichi Prefectural Institute of Public Health
A(H1N1)pdm09	EPI1267664	A/YOKOHAMA/90/2018	AX-4 1 +MDCK1	2018-05-21	Yokohama City Institute of Public Health.
A(H1N1)pdm09	EPI1267672	A/TOKYO/18010/2018	MDCK 3 +1	2018-04-05	Tokyo Metropolitan Institute of Public Health
A(H1N1)pdm09	EPI1267680	A/SENDAI/54/2017	MDCK 1	2017-09-28	Sendai City Institute of Public Health
A(H1N1)pdm09	EPI1267688	A/SENDAI/54/2017	Original	2017-09-28	Sendai City Institute of Public Health
A(H1N1)pdm09	EPI1267696	A/KOCHI/23/2018	MDCK 1 +1	2018-04-12	Kochi Public Health and Sanitation Institute
A(H1N1)pdm09	EPI1267704	A/KUMAMOTO-C/17/2017	MDCK 3 +1	2017-11-25	Kumamoto City Environmental Research Center
A(H1N1)pdm09	EPI1267712	A/AMAGASAKI/1148/2018	Original	2018-01-09	Amagasaki City Institute of Public Health
A(H1N1)pdm09	EPI1270511	A/KAWASAKI/33/2018	MDCK 1	2018-01-29	Kawasaki City Institute of Public Health
A(H1N1)pdm09	EPI1270523	A/KAWASAKI/42/2018	MDCK 1	2018-02-07	Kawasaki City Institute of Public Health
A(H1N1)pdm09	EPI1270531	A/KAWASAKI/42/2018	Original	2018-02-07	Kawasaki City Institute of Public Health
A(H1N1)pdm09	EPI1315114	A/WAKAYAMA/108/2017	MDCK 1 +1	2017-10-06	Wakayama Prefectural Research Center of Environment and Public Health
A(H1N1)pdm09	EPI1315118	A/KAWASAKI/141/2017	MDCK 1 +1	2017-10-02	Kawasaki City Institute of Public Health
A(H1N1)pdm09	EPI1315127	A/AMAGASAKI/1256/2018	MDCK 1 +2	2018-02-13	Amagasaki City Institute of Public Health
A(H3N2)	EPI1213504	A/MIE/39/2017	MDCK 1 +SIAT1	2017-12-11	Mie Prefecture Health and Environment Research Institute
A(H3N2)	EPI1213512	A/YAMAGUCHI/45/2017	MDCK 3 +SIAT1	2017-10-16	Yamaguchi Prefectural Institute of Public Health and Environment
A(H3N2)	EPI1215329	A/ISHIKAWA/119/2017	MDCK 3 +SIAT1	2017-11-11	Ishikawa Prefectural Institute of Public Health and Environmental Science
A(H3N2)	EPI1215337	A/NARA/38/2017	MDCK 2 +SIAT1	2017-11-15	Nara Prefectural Institute for Hygiene and Environment
A(H3N2)	EPI1215345	A/EHIME/50/2017	MDCK 2 +SIAT1	2017-12-12	Ehime Prefecture Institute of Public Health and Environmental Science
A(H3N2)	EPI1215353	A/WAKAYAMA/124/2017	MDCK 1 +SIAT1	2017-12-05	Wakayama Prefectural Research Center of Environment and Public Health
A(H3N2)	EPI1215361	A/KANAGAWA/IC1725/2018	SIAT 0 +1	2018-01-18	National Institute of Infectious Diseases (NIID)
A(H3N2)	EPI1215369	A/KANAGAWA/IC1726/2018	SIAT 0 +1	2018-01-20	National Institute of Infectious Diseases (NIID)
A(H3N2)	EPI1215377	A/KANAGAWA/ZC1711/2018	SIAT 0 +1	2018-01-16	National Institute of Infectious Diseases (NIID)
A(H3N2)	EPI1215385	A/KANAGAWA/ZC1712/2018	SIAT 0 +1	2018-01-17	National Institute of Infectious Diseases (NIID)
A(H3N2)	EPI1215393	A/KANAGAWA/IC1728/2018	SIAT 0 +1	2018-01-22	National Institute of Infectious Diseases (NIID)
A(H3N2)	EPI1215401	A/TOKYO/NIID1701/2018	MDCK 1 +SIAT1	2018-01-14	National Institute of Infectious Diseases (NIID)
A(H3N2)	EPI1215409	A/KANAGAWA/IC1734/2018	SIAT 0 +1	2018-01-29	National Institute of Infectious Diseases (NIID)
A(H3N2)	EPI1215417	A/NAGANO/2731/2017	AX-4 2 +SIAT1	2017-11-28	Nagano Environmental Conservation Research Institute
A(H3N2)	EPI1224323	A/SHIGA/37/2017	MDCK 2 +SIAT1	2017-12-23	Shiga Prefectural Institute of Public Health
A(H3N2)	EPI1224331	A/GIFU/1/2018	MDCK 2 +SIAT1	2018-01-04	Gifu Prefectural Institute of Health and Environmental Sciences
A(H3N2)	EPI1224339	A/KANAGAWA/AC1727/2018	SIAT 0 +1	2018-02-10	National Institute of Infectious Diseases (NIID)
A(H3N2)	EPI1224347	A/KANAGAWA/IC1739/2018	SIAT 0 +1	2018-02-13	National Institute of Infectious Diseases (NIID)
A(H3N2)	EPI1224355	A/KANAGAWA/ZC1729/2018	SIAT 0 +1	2018-02-13	National Institute of Infectious Diseases (NIID)
A(H3N2)	EPI1224363	A/MIYAGI/1/2018	MDCK 2 +SIAT1	2018-01-12	Miyagi Prefectural Institute of Public Health and Environment
A(H3N2)	EPI1224371	A/KOBE/485/2018	MDCK 1 +SIAT1	2018-01-15	Kobe Institute of Health
A(H3N2)	EPI1224379	A/KANAGAWA/IC1725/2018	E0 +6 (Am4Al2)	2018-01-18	National Institute of Infectious Diseases (NIID)
A(H3N2)	EPI1224387	A/KANAGAWA/IC1734/2018	E0 +4 (Am3Al1)	2018-01-29	National Institute of Infectious Diseases (NIID)
A(H3N2)	EPI1224395	A/KANAGAWA/IC1710/2017	E0 +6 (Am3Al3)	2017-12-21	National Institute of Infectious Diseases (NIID)
A(H3N2)	EPI1224403	A/KANAGAWA/AC1704/2017	E0 +9 (Am4Al5)	2017-12-05	National Institute of Infectious Diseases (NIID)
A(H3N2)	EPI1241645	A/YAMAGATA/134/2017	MDCK 4 +SIAT2	2017-12-06	Yamagata Prefectural Institute of Public Health
A(H3N2)	EPI1241653	A/NIIGATA-C/1/2018	CaCo-2 3 +SIAT1	2018-01-08	Niigata City Institute of Public Health and Environment
A(H3N2)	EPI1241661	A/OKINAWA/64/2017	MDCK 1 +SIAT1	2017-10-04	Okinawa Prefectural Institute of Health and Environment
A(H3N2)	EPI1241669	A/SAITAMA/30/2018	MDCK 1 +SIAT1	2018-01-22	Saitama Institute of Public Health
A(H3N2)	EPI1241677	A/SAPPORO/75/2017	MDCK 3 +SIAT1	2017-12-26	Sapporo City Institute of Public Health
A(H3N2)	EPI1241685	A/OITA/1/2018	MDCK 2 +SIAT1	2018-01-23	Oita Prefectural Institute of Health and Environment
A(H3N2)	EPI1241693	A/OSAKA/1/2018	MDCK-SIAT1 2 +SIAT1	2018-01-10	Osaka Prefectural Institute of Public Health
A(H3N2)	EPI1241701	A/KANAGAWA/AC1729/2018	SIAT 0 +1	2018-02-21	National Institute of Infectious Diseases (NIID)
A(H3N2)	EPI1241709	A/KANAGAWA/IC1744/2018	SIAT 0 +1	2018-02-22	National Institute of Infectious Diseases (NIID)
A(H3N2)	EPI1241717	A/IWATE/4/2018	MDCK 1 +SIAT1	2018-01-24	Research Institute for Environmental Sciences and Public Health of Iwate Prefecture
A(H3N2)	EPI1241725	A/WAKAYAMA-C/139/2017	MDCK 1 +SIAT1	2017-12-31	Wakayama City Institute of Public Health
A(H3N2)	EPI1241733	A/SAGA/40/2018	MDCK 2 +SIAT1	2018-01-22	Saga Prefectural Institute of Public Health and Pharmaceutical Research
A(H3N2)	EPI1241741	A/SHIZUOKA/10/2018	MDCK 2 +SIAT1	2018-01-22	Shizuoka Institute of Environment and Hygiene
A(H3N2)	EPI1241749	A/KANAGAWA/AC1731/2018	SIAT 0 +1	2018-02-26	National Institute of Infectious Diseases (NIID)
A(H3N2)	EPI1241757	A/KANAGAWA/IC1739/2018	E0 +4 (Am2Al2)	2018-02-13	National Institute of Infectious Diseases (NIID)
A(H3N2)	EPI1244858	A/MIE/35/2017	MDCK 1 +SIAT1	2017-11-29	Mie Prefecture Health and Environment Research Institute
A(H3N2)	EPI1244872	A/MIE/44/2017	MDCK 2 +SIAT1	2017-12-13	Mie Prefecture Health and Environment Research Institute
A(H3N2)	EPI1244880	A/MIE/47/2017	MDCK 2 +SIAT2	2017-12-04	Mie Prefecture Health and Environment Research Institute
A(H3N2)	EPI1244888	A/MIE/52/2017	MDCK 2 +SIAT1	2017-12-11	Mie Prefecture Health and Environment Research Institute
A(H3N2)	EPI1244928	A/KANAGAWA/AC1736/2018	E0 +4 (Am3Al1)	2018-03-14	National Institute of Infectious Diseases (NIID)
A(H3N2)	EPI1244983	A/MIE/45/2017	MDCK 2 +SIAT1	2017-12-13	Mie Prefecture Health and Environment Research Institute
A(H3N2)	EPI1244991	A/MIE/46/2017	MDCK 2 +SIAT1	2017-12-04	Mie Prefecture Health and Environment Research Institute
A(H3N2)	EPI1252856	A/YOKOHAMA/148/2017	AX-4 2 +SIAT1	2017-10-26	Yokohama City Institute of Public Health.
A(H3N2)	EPI1252864	A/YOKOHAMA/150/2017	AX-4 2 +SIAT1	2017-10-31	Yokohama City Institute of Public Health.
A(H3N2)	EPI1252872	A/YOKOHAMA/199/2017	AX-4 2 +SIAT1	2017-12-08	Yokohama City Institute of Public Health.
A(H3N2)	EPI1252928	A/KANAGAWA/AC1732/2018	SIAT 0 +2	2018-02-26	National Institute of Infectious Diseases (NIID)
A(H3N2)	EPI1252936	A/KANAGAWA/IC1745/2018	SIAT 0 +2	2018-03-02	National Institute of Infectious Diseases (NIID)
A(H3N2)	EPI1252944	A/CHIBA-C/43/2018	MDCK 2 +SIAT1	2018-02-09	Chiba City Institute of Health and Environment
A(H3N2)	EPI1252952	A/MIYAGI/10/2018	MDCK 2 +SIAT1	2018-02-05	Miyagi Prefectural Institute of Public Health and Environment
A(H3N2)	EPI1252960	A/KANAGAWA/AC1736/2018	SIAT 0 +1	2018-03-14	National Institute of Infectious Diseases (NIID)
A(H3N2)	EPI1252968	A/KITAKYUSYU/2/2018	MDCK 2 +SIAT1	2018-02-01	Kitakyusyu City Institute of Enviromental Sciences
A(H3N2)	EPI1252976	A/TOCHIGI/18102/2018	MDCK 2 +SIAT1	2018-01-05	Tochigi Prefectural Institute of Public Health and Environmental Science
A(H3N2)	EPI1252984	A/OSAKA-C/82/2017	MDCK 1 +SIAT1	2017-12-30	Osaka City Institute of Public Health and Environmental Sciences
A(H3N2)	EPI1252992	A/KAWASAKI/8/2018	MDCK 1 +SIAT1	2018-01-11	Kawasaki City Institute of Public Health
A(H3N2)	EPI1253000	A/WAKAYAMA/62/2018	MDCK 1 +SIAT1	2018-02-01	Wakayama Prefectural Research Center of Environment and Public Health
A(H3N2)	EPI1253008	A/TOTTORI/42/2017	MDCK 1 +SIAT1	2017-12-11	Tottori Prefectural Institute of Public Health and Environmental Science
A(H3N2)	EPI1253016	A/WAKAYAMA-C/37/2018	MDCK 1 +SIAT1	2018-01-29	Wakayama City Institute of Public Health
A(H3N2)	EPI1253024	A/WAKAYAMA-C/49/2018	MDCK 1 +SIAT1	2018-02-02	Wakayama City Institute of Public Health
A(H3N2)	EPI1253032	A/OKINAWA/8/2018	MDCK 1 +SIAT1	2018-01-12	Okinawa Prefectural Institute of Health and Environment
A(H3N2)	EPI1253040	A/YOKOHAMA/53/2018	AX-4 2 +SIAT1	2018-03-11	Yokohama City Institute of Public Health.
A(H3N2)	EPI1253048	A/AOMORI/31/2018	MDCK 1 +SIAT1	2018-02-23	Aomori Prefectural Institute of Public Health and Environment
A(H3N2)	EPI1253056	A/KANAGAWA/AC1737/2018	SIAT 0 +1	2018-03-27	National Institute of Infectious Diseases (NIID)
A(H3N2)	EPI1253064	A/EHIME/27/2018	MDCK 1 +SIAT1	2018-03-09	Ehime Prefecture Institute of Public Health and Environmental Science
A(H3N2)	EPI1257569	A/TOKYO/17533/2017	MDCK 4 +SIAT2	2017-12-06	Tokyo Metropolitan Institute of Public Health
A(H3N2)	EPI1257577	A/SHIGA/37/2017	Original	2017-12-23	Shiga Prefectural Institute of Public Health
A(H3N2)	EPI1257585	A/SHIMANE/2/2018	MDCK 1 +SIAT1	2018-01-16	Shimane Prefectural Institute of Public Health and Environmental Science
A(H3N2)	EPI1257593	A/WAKAYAMA-C/137/2017	MDCK 1 +SIAT1	2017-12-28	Wakayama City Institute of Public Health
A(H3N2)	EPI1257873	A/NAGANO/2717/2017	AX-4 1 +SIAT1	2017-11-25	Nagano Environmental Conservation Research Institute
A(H3N2)	EPI1257881	A/EHIME/6/2018	MDCK 2 +SIAT1	2018-01-04	Ehime Prefecture Institute of Public Health and Environmental Science
A(H3N2)	EPI1257889	A/AICHI/20/2018	MDCK 1 +SIAT1	2018-01-12	Aichi Prefectural Institute of Public Health
A(H3N2)	EPI1257897	A/AICHI/38/2018	MDCK 1 +SIAT1	2018-01-22	Aichi Prefectural Institute of Public Health
A(H3N2)	EPI1257905	A/SAPPORO/10/2018	MDCK 2 +SIAT1	2018-01-30	Sapporo City Institute of Public Health
A(H3N2)	EPI1257913	A/FUKUI/18/2017	MDCK 2 +SIAT1	2017-12-04	Fukui Prefectural Institute of Public Health
A(H3N2)	EPI1257921	A/YAMANASHI/18068/2018	MDCK 2 +SIAT1	2018-01-29	Yamanashi Institute for Public Health
A(H3N2)	EPI1257929	A/HYOGO/1151/2018	MDCK 2 +SIAT1	2018-01-12	Hyogo Prefectural Institute of Public Health and Consumer Sciences
A(H3N2)	EPI1257937	A/HYOGO/1204/2018	MDCK 2 +SIAT1	2018-01-29	Hyogo Prefectural Institute of Public Health and Consumer Sciences
A(H3N2)	EPI1257945	A/TOYAMA/2/2018	MDCK 2 +SIAT1	2018-01-12	Toyama Institute of Health
A(H3N2)	EPI1257953	A/OSAKA/51/2018	MDCK-SIAT1 2 +SIAT2	2018-02-13	Osaka Prefectural Institute of Public Health
A(H3N2)	EPI1257961	A/OSAKA/60/2018	MDCK-SIAT1 2 +SIAT1	2018-02-22	Osaka Prefectural Institute of Public Health
A(H3N2)	EPI1257969	A/OSAKA/73/2018	MDCK-SIAT1 2 +SIAT1	2018-02-27	Osaka Prefectural Institute of Public Health
A(H3N2)	EPI1257977	A/HIROSHIMA/35/2018	MDCK 4 +SIAT1	2018-02-13	Center for Public Health and Environment, Hiroshima Prefectural Technology Research Institute
A(H3N2)	EPI1257985	A/AOMORI/39/2018	MDCK 1 +SIAT1	2018-03-09	Aomori Prefectural Institute of Public Health and Environment
A(H3N2)	EPI1257993	A/AICHI/94/2018	MDCK 1 +SIAT1	2018-02-10	Aichi Prefectural Institute of Public Health
A(H3N2)	EPI1258001	A/NIIGATA/327/2018	MDCK 1 +SIAT1	2018-03-08	Niigata Prefectural Institute of Public Health and Environmental Sciences
A(H3N2)	EPI1258009	A/MIE/36/2017	MDCK 1 +SIAT1	2017-11-17	Mie Prefecture Health and Environment Research Institute
A(H3N2)	EPI1258017	A/MIE/7/2018	MDCK 1 +SIAT1	2018-01-06	Mie Prefecture Health and Environment Research Institute
A(H3N2)	EPI1258025	A/MIE/8/2018	MDCK 1 +SIAT1	2018-01-09	Mie Prefecture Health and Environment Research Institute
A(H3N2)	EPI1258033	A/KANAGAWA/AC1739/2018	SIAT 0+1	2018-05-23	National Institute of Infectious Diseases (NIID)
A(H3N2)	EPI1260317	A/SHIMANE/16/2018	MDCK 1 +SIAT1	2018-03-26	Shimane Prefectural Institute of Public Health and Environmental Science
A(H3N2)	EPI1260325	A/KOCHI/9/2018	MDCK 2 +SIAT1	2018-01-15	Kochi Public Health and Sanitation Institute
A(H3N2)	EPI1260333	A/KANAGAWA/40/2018	MDCK 2 +SIAT1	2018-01-30	Kanagawa Prefectural Institute of Public Health
A(H3N2)	EPI1260341	A/KANAGAWA/68/2018	MDCK 2 +SIAT1	2018-03-06	Kanagawa Prefectural Institute of Public Health
A(H3N2)	EPI1260349	A/HYOGO/1239/2018	MDCK 2 +SIAT1	2018-02-06	Hyogo Prefectural Institute of Public Health and Consumer Sciences
A(H3N2)	EPI1260357	A/GIFU/17/2018	MDCK 1 +SIAT1	2018-02-01	Gifu Prefectural Institute of Health and Environmental Sciences
A(H3N2)	EPI1260365	A/WAKAYAMA-C/80/2018	MDCK 2 +SIAT1	2018-03-02	Wakayama City Institute of Public Health
A(H3N2)	EPI1260373	A/YOKOHAMA/68/2018	AX-4 3 +SIAT1	2018-03-16	Yokohama City Institute of Public Health.
A(H3N2)	EPI1260381	A/YOKOHAMA/76/2018	AX-4 2 +SIAT1	2018-04-04	Yokohama City Institute of Public Health.
A(H3N2)	EPI1260389	A/YOKOHAMA/78/2018	AX-4 2 +SIAT1	2018-04-03	Yokohama City Institute of Public Health.
A(H3N2)	EPI1260397	A/NIIGATA-C/21/2018	CaCo-2 2 +SIAT1	2018-03-18	Niigata City Institute of Public Health and Environment
A(H3N2)	EPI1260405	A/SAKAI/23/2018	MDCK 2 +SIAT1	2018-03-19	Sakai City Institute of Public Health
A(H3N2)	EPI1265641	A/KANAGAWA/77/2018	MDCK 2 +SIAT1	2018-04-03	Kanagawa Prefectural Institute of Public Health
A(H3N2)	EPI1265649	A/IWATE/25/2018	MDCK 1 +SIAT1	2018-04-10	Research Institute for Environmental Sciences and Public Health of Iwate Prefecture
A(H3N2)	EPI1265657	A/YAMAGATA/168/2018	MDCK 2 +SIAT1	2018-03-23	Yamagata Prefectural Institute of Public Health
A(H3N2)	EPI1265665	A/KANAGAWA/AC1740/2018	SIAT 0+1	2018-05-26	National Institute of Infectious Diseases (NIID)
A(H3N2)	EPI1265673	A/YOKOHAMA/79/2018	AX-4 2 +SIAT1	2018-04-10	Yokohama City Institute of Public Health.
A(H3N2)	EPI1265681	A/YOKOHAMA/80/2018	AX-4 2 +SIAT1	2018-04-02	Yokohama City Institute of Public Health.
A(H3N2)	EPI1265689	A/KAWASAKI/68/2018	MDCK 1 +SIAT1	2018-04-04	Kawasaki City Institute of Public Health
A(H3N2)	EPI1265697	A/OSAKA/90/2018	MDCK-SIAT1 2 +SIAT1	2018-04-18	Osaka Prefectural Institute of Public Health
A(H3N2)	EPI1265705	A/YAMAGATA/182/2018	MDCK 2 +SIAT1	2018-04-11	Yamagata Prefectural Institute of Public Health
A(H3N2)	EPI1265713	A/CHIBA-C/73/2018	MDCK 2 +SIAT1	2018-04-20	Chiba City Institute of Health and Environment
A(H3N2)	EPI1265721	A/IWATE/30/2018	MDCK 1 +SIAT1	2018-05-07	Research Institute for Environmental Sciences and Public Health of Iwate Prefecture
A(H3N2)	EPI1265729	A/YOKOHAMA/85/2018	AX-4 2 +SIAT1	2018-05-10	Yokohama City Institute of Public Health.
A(H3N2)	EPI1265737	A/KANAGAWA/81/2018	MDCK 2 +SIAT1	2018-05-01	Kanagawa Prefectural Institute of Public Health
A(H3N2)	EPI1267600	A/YOKOHAMA/1/2018	AX-4 2 +SIAT1	2018-01-04	Yokohama City Institute of Public Health.
A(H3N2)	EPI1267608	A/CHIBA-C/1/2018	MDCK 3 +SIAT1	2018-01-04	Chiba City Institute of Health and Environment
A(H3N2)	EPI1267616	A/MIYAGI/2/2018	MDCK 2 +SIAT1	2018-01-03	Miyagi Prefectural Institute of Public Health and Environment
A(H3N2)	EPI1267624	A/KOBE/441/2018	MDCK 1 +SIAT1	2018-01-08	Kobe Institute of Health
A(H3N2)	EPI1270415	A/NAGANO/2197/2018	CaCo-2 3 +SIAT2	2018-04-09	Nagano Environmental Conservation Research Institute
A(H3N2)	EPI1270423	A/NAGANO/2224/2018	CaCo-2 3 +SIAT2	2018-05-01	Nagano Environmental Conservation Research Institute
A(H3N2)	EPI1270431	A/TOYAMA/27/2018	MDCK 2 +SIAT1	2018-04-28	Toyama Institute of Health
A(H3N2)	EPI1270439	A/YAMAGUCHI/31/2018	MDCK 3 +SIAT1	2018-05-09	Yamaguchi Prefectural Institute of Public Health and Environment
A(H3N2)	EPI1270447	A/TOKYO/18006/2018	MDCK 3 +SIAT1	2018-04-02	Tokyo Metropolitan Institute of Public Health
A(H3N2)	EPI1270455	A/HIROSHIMA-C/9/2018	MDCK 2 +SIAT1	2018-04-09	Hiroshima City Institute of Public Health
A(H3N2)	EPI1270463	A/YAMAGATA/189/2018	MDCK 3 +SIAT1	2018-05-21	Yamagata Prefectural Institute of Public Health
A(H3N2)	EPI1270471	A/NIIGATA-C/33/2018	CaCo-2 2 +SIAT1	2018-05-19	Niigata City Institute of Public Health and Environment
A(H3N2)	EPI1270479	A/SHIMANE/30/2018	MDCK 1 +SIAT1	2018-06-01	Shimane Prefectural Institute of Public Health and Environmental Science
A(H3N2)	EPI1270487	A/NAGANO-C/43/2018	CaCo-2 3 +SIAT1	2018-05-01	Nagano City Health Center
A(H3N2)	EPI1270495	A/AMAGASAKI/3011/2018	MDCK 2 +SIAT1	2018-04-13	Amagasaki City Institute of Public Health
A(H3N2)	EPI1270503	A/HYOGO/3029/2018	MDCK 1 +SIAT1	2018-05-26	Hyogo Prefectural Institute of Public Health and Consumer Sciences
A(H3N2)	EPI1278897	A/SAPPORO/33/2018	MDCK 2 +SIAT2	2018-04-02	Sapporo City Institute of Public Health
A(H3N2)	EPI1278905	A/SAPPORO/45/2018	MDCK 2 +SIAT2	2018-05-01	Sapporo City Institute of Public Health
A(H3N2)	EPI1278913	A/YAMANASHI/18202/2018	MDCK 2	2018-04-23	Yamanashi Institute for Public Health
A(H3N2)	EPI1278921	A/NAGANO/2283/2018	CaCo-2 3 +SIAT2	2018-06-04	Nagano Environmental Conservation Research Institute
A(H3N2)	EPI1278929	A/SAPPORO/51/2018	MDCK 2 +SIAT2	2018-06-04	Sapporo City Institute of Public Health
A(H3N2)	EPI1278937	A/OKAYAMA/20/2018	MDCK 2 +SIAT1	2018-03-15	Okayama Prefectural Institute for Environmental Science and Public Health
A(H3N2)	EPI1278947	A/AKITA/14/2018	MDCK 2 +SIAT1	2018-05-17	Akita Research Center for Public Health and Environment
A(H3N2)	EPI1278955	A/KANAGAWA/ZC1735/2018	SIAT 0+1	2018-08-09	National Institute of Infectious Diseases (NIID)
A(H3N2)	EPI1315111	A/KAWASAKI/131/2017	MDCK 1 +SIAT1	2017-09-01	Kawasaki City Institute of Public Health
A(H3N2)	EPI1315112	A/HYOGO/1067/2017	MDCK 2 +SIAT1	2017-09-29	Hyogo Prefectural Institute of Public Health and Consumer Sciences
A(H3N2)	EPI1315113	A/SAKAI/24/2017	MDCK 3 +SIAT1	2017-09-25	Sakai City Institute of Public Health
A(H3N2)	EPI1315123	A/HYOGO/1071/2017	MDCK 2 +SIAT1	2017-11-20	Hyogo Prefectural Institute of Public Health and Consumer Sciences
A(H3N2)	EPI1315124	A/MIE/9/2018	MDCK 1 +SIAT2	2018-01-11	Mie Prefecture Health and Environment Research Institute
A(H3N2)	EPI1315131	A/OKAYAMA/22/2018	MDCK 3 +SIAT1	2018-05-28	Okayama Prefectural Institute for Environmental Science and Public Health
A(H3N2)	EPI1315147	A/MIE/21/2018	MDCK 2 +SIAT1	2018-05-21	Mie Prefecture Health and Environment Research Institute
B Victoria	EPI1244487	B/NAGASAKI/635/2018	Original	2018-01-12	Nagasaki Prefectural Institute for Environment Research and Public Health
B Victoria	EPI1244502	B/TOTTORI/7/2017	MDCK 1 +1	2017-12-18	Tottori Prefectural Institute of Public Health and Environmental Science
B Victoria	EPI1244510	B/WAKAYAMA-C/41/2018	MDCK 1 +1	2018-02-14	Wakayama City Institute of Public Health
B Victoria	EPI1244523	B/TOYAMA/5/2018	MDCK 1 +1	2018-01-20	Toyama Institute of Health
B Victoria	EPI1244531	B/AICHI/117/2018	MDCK 1 +1	2018-02-20	Aichi Prefectural Institute of Public Health
B Victoria	EPI1244545	B/NAGASAKI/635/2018	E0 +3 (Am2Al1)	2018-01-12	National Institute of Infectious Diseases (NIID)
B Victoria	EPI1244552	B/AICHI/68/2018	MDCK 1 +1	2018-02-06	Aichi Prefectural Institute of Public Health
B Victoria	EPI1244560	B/AICHI/85/2018	MDCK 1 +1	2018-02-09	Aichi Prefectural Institute of Public Health
B Victoria	EPI1244568	B/KAWASAKI/79/2017	MDCK 1 +1	2017-12-07	Kawasaki City Institute of Public Health
B Victoria	EPI1244576	B/FUKUI/20/2018	MDCK 1 +1	2018-01-25	Fukui Prefectural Institute of Public Health
B Victoria	EPI1244592	B/AICHI/109/2018	MDCK 1 +1	2018-02-20	Aichi Prefectural Institute of Public Health
B Victoria	EPI1244600	B/AICHI/109/2018	MDCK 1	2018-02-20	Aichi Prefectural Institute of Public Health
B Victoria	EPI1244608	B/KOCHI/106/2017	MDCK 2	2017-12-06	Kochi Public Health and Sanitation Institute
B Victoria	EPI1244616	B/KOCHI/110/2017	MDCK 2	2017-12-25	Kochi Public Health and Sanitation Institute
B Victoria	EPI1244624	A/KANAGAWA/AC1738/2018	MDCK 0 +1	2018-04-11	National Institute of Infectious Diseases (NIID)
B Victoria	EPI1244632	B/NAGANO/2175/2018	MDCK 1	2018-03-14	Nagano Environmental Conservation Research Institute
B Victoria	EPI1244640	B/KANAGAWA/5/2018	MDCK 2	2018-01-06	Kanagawa Prefectural Institute of Public Health
B Victoria	EPI1244648	B/AICHI/152/2018	MDCK 1	2018-03-06	Aichi Prefectural Institute of Public Health
B Victoria	EPI1244656	B/GIFU/2/2018	MDCK 1	2018-01-09	Gifu Prefectural Institute of Health and Environmental Sciences
B Victoria	EPI1244664	B/GIFU/18/2018	MDCK 2	2018-01-17	Gifu Prefectural Institute of Health and Environmental Sciences
B Victoria	EPI1244672	B/KAGAWA/17656/2017	MDCK 1	2017-12-09	Kagawa Prefectural Research Institute for Environmental Sciences and Public Health
B Victoria	EPI1244680	B/KAGAWA/18059/2018	MDCK 1	2018-01-22	Kagawa Prefectural Research Institute for Environmental Sciences and Public Health
B Victoria	EPI1244688	B/OSAKA-C/12/2018	MDCK 1	2018-01-24	Osaka City Institute of Public Health and Environmental Sciences
B Victoria	EPI1244696	B/FUKUSHIMA/16/2018	MDCK 2	2018-01-24	Fukushima Prefectural Institute of Public Health
B Victoria	EPI1244709	B/YOKOHAMA/86/2018	AX-4 2	2018-04-08	Yokohama City Institute of Public Health.
B Yamagata	EPI1111828	B/KANAGAWA/AC1701/2017	MDCK0 +1	2017-09-13	National Institute of Infectious Diseases (NIID)
B Yamagata	EPI1111836	B/SAITAMA/188/2017	MDCK 1 +1	2017-09-20	Saitama Institute of Public Health
B Yamagata	EPI1111844	B/YOKOHAMA/60/2017	AX-4 1 +MDCK1	2017-10-02	Yokohama City Institute of Public Health.
B Yamagata	EPI1111852	B/YOKOHAMA/62/2017	AX-4 1 +MDCK1	2017-10-02	Yokohama City Institute of Public Health.
B Yamagata	EPI1111860	B/GIFU/53/2017	MDCK 2 +1	2017-09-01	Gifu Prefectural Institute of Health and Environmental Sciences
B Yamagata	EPI1111870	B/SAITAMA/190/2017	MDCK 1 +1	2017-10-16	Saitama Institute of Public Health
B Yamagata	EPI1223571	B/SAITAMA-C/1/2018	MDCK 2 +1	2018-01-26	Saitama City Institute of Health Science and Research
B Yamagata	EPI1223579	B/HAMAMATU-C/77/2017	MDCK 2 +1	2017-12-17	Hamamatsu City Health Environment Research Center
B Yamagata	EPI1223587	B/AICHI/5/2018	MDCK 1 +1	2018-01-09	Aichi Prefectural Institute of Public Health
B Yamagata	EPI1223595	B/FUKUOKA-C/1/2018	MDCK 1 +1	2018-01-09	Fukuoka City Institute for Hygiene and the Environment
B Yamagata	EPI1223603	B/MIYAGI/1/2018	MDCK 1 +1	2018-01-10	Miyagi Prefectural Institute of Public Health and Environment
B Yamagata	EPI1223611	B/YAMAGATA/19/2018	MDCK 1 +1	2018-01-15	Yamagata Prefectural Institute of Public Health
B Yamagata	EPI1223619	B/KOBE/404/2017	MDCK 1 +1	2017-12-13	Kobe Institute of Health
B Yamagata	EPI1223627	B/YAMANASHI/17296/2017	MDCK 2 +1	2017-12-25	Yamanashi Institute for Public Health
B Yamagata	EPI1223635	B/OKINAWA/54/2017	MDCK 2 +1	2017-09-01	Okinawa Prefectural Institute of Health and Environment
B Yamagata	EPI1223643	B/KYOTO-C/1/2018	MDCK 2 +1	2018-01-04	Kyoto City Institute of Health and Environmental Sciences
B Yamagata	EPI1223651	B/SHIMANE/7/2018	MDCK 1 +1	2018-01-09	Shimane Prefectural Institute of Public Health and Environmental Science
B Yamagata	EPI1223659	B/OSAKA/2/2018	MDCK 2 +1	2018-01-11	Osaka Prefectural Institute of Public Health
B Yamagata	EPI1223667	B/KANAGAWA/ZC1731/2018	MDCK0 +1	2018-02-23	National Institute of Infectious Diseases (NIID)
B Yamagata	EPI1223675	B/KANAGAWA/ZC1733/2018	MDCK0 +1	2018-02-23	National Institute of Infectious Diseases (NIID)
B Yamagata	EPI1223683	B/WAKAYAMA-C/21/2017	MDCK 1 +1	2017-12-09	Wakayama City Institute of Public Health
B Yamagata	EPI1223691	B/KANAGAWA/IC1746/2018	MDCK0 +1	2018-03-03	National Institute of Infectious Diseases (NIID)
B Yamagata	EPI1229686	B/HIROSHIMA/8/2018	Original	2018-01-09	Center for Public Health and Environment, Hiroshima Prefectural Technology Research Institute
B Yamagata	EPI1229694	B/KANAGAWA/AC1730/2018	MDCK0 +1	2018-02-23	National Institute of Infectious Diseases (NIID)
B Yamagata	EPI1229702	B/KANAGAWA/IC1743/2018	MDCK0 +1	2018-02-21	National Institute of Infectious Diseases (NIID)
B Yamagata	EPI1229710	B/WAKAYAMA/17/2018	MDCK 1 +1	2018-01-09	Wakayama Prefectural Research Center of Environment and Public Health
B Yamagata	EPI1229718	B/SAGA/41/2018	MDCK 2 +1	2018-01-24	Saga Prefectural Institute of Public Health and Pharmaceutical Research
B Yamagata	EPI1229726	B/YOKOHAMA/38/2018	AX-4 1 +MDCK1	2018-02-04	Yokohama City Institute of Public Health.
B Yamagata	EPI1229734	B/KANAGAWA/AC1733/2018	MDCK0 +1	2018-03-03	National Institute of Infectious Diseases (NIID)
B Yamagata	EPI1229742	B/KANAGAWA/AC1734/2018	MDCK0 +1	2018-03-03	National Institute of Infectious Diseases (NIID)
B Yamagata	EPI1229750	B/NIIGATA/162/2018	MDCK 1 +1	2018-02-03	Niigata Prefectural Institute of Public Health and Environmental Sciences
B Yamagata	EPI1229758	B/SAITAMA/9/2018	MDCK 1 +1	2018-01-05	Saitama Institute of Public Health
B Yamagata	EPI1244494	B/SAITAMA/214/2017	MDCK 1 +1	2017-12-13	Saitama Institute of Public Health
B Yamagata	EPI1244539	B/SAITAMA/51/2018	MDCK 1 +1	2018-02-15	Saitama Institute of Public Health
B Yamagata	EPI1257601	B/NAGASAKI/553/2017	MDCK 2 +1	2017-12-11	Nagasaki Prefectural Institute for Environment Research and Public Health
B Yamagata	EPI1257609	B/TOCHIGI/18201/2018	MDCK 1 +1	2018-01-02	Tochigi Prefectural Institute of Public Health and Environmental Science
B Yamagata	EPI1257617	B/TOTTORI/8/2017	MDCK 1 +1	2017-12-19	Tottori Prefectural Institute of Public Health and Environmental Science
B Yamagata	EPI1257625	B/HOKKAIDO/16/2018	MDCK 2 +1	2018-02-05	Hokkaido Institute of Public Health
B Yamagata	EPI1257633	B/MIYAGI/33/2018	MDCK 1 +1	2018-03-07	Miyagi Prefectural Institute of Public Health and Environment
B Yamagata	EPI1257641	B/FUKUI/44/2018	MDCK 1 +1	2018-03-01	Fukui Prefectural Institute of Public Health
B Yamagata	EPI1257649	B/OKINAWA/6/2018	MDCK 1 +1	2018-01-04	Okinawa Prefectural Institute of Health and Environment
B Yamagata	EPI1257657	B/TOYAMA/4/2018	MDCK 1 +1	2018-01-12	Toyama Institute of Health
B Yamagata	EPI1257665	B/HIROSHIMA/88/2018	MDCK 1 +1	2018-03-09	Center for Public Health and Environment, Hiroshima Prefectural Technology Research Institute
B Yamagata	EPI1257673	B/SAITAMA/7/2018	Original	2018-01-05	Saitama Institute of Public Health
B Yamagata	EPI1257697	B/SHIZUOKA-C/7/2018	MDCK 1 +1	2018-02-21	Shizuoka City Institute of Environmental Sciences and Public Health
B Yamagata	EPI1257705	B/IBARAKI/11/2018	MDCK 1 +1	2018-02-01	Ibaraki Prefectural Institute of Public Health
B Yamagata	EPI1257713	B/SHIMANE/38/2018	MDCK 1 +1	2018-03-22	Shimane Prefectural Institute of Public Health and Environmental Science
B Yamagata	EPI1257721	B/KOCHI/108/2018	MDCK 2 +1	2018-01-17	Kochi Public Health and Sanitation Institute
B Yamagata	EPI1257737	B/KANAGAWA/29/2018	MDCK 2 +1	2018-01-19	Kanagawa Prefectural Institute of Public Health
B Yamagata	EPI1257753	B/SAGAMIHARA/16/2018	MDCK 2 +1	2018-02-13	Sagamihara City Laboratory of Public Health
B Yamagata	EPI1257761	B/GIFU/39/2018	MDCK 1 +1	2018-02-14	Gifu Prefectural Institute of Health and Environmental Sciences
B Yamagata	EPI1257769	B/WAKAYAMA/89/2018	MDCK 1 +1	2018-03-10	Wakayama Prefectural Research Center of Environment and Public Health
B Yamagata	EPI1257785	B/WAKAYAMA-C/60/2018	MDCK 1 +1	2018-03-09	Wakayama City Institute of Public Health
B Yamagata	EPI1257793	B/SAITAMA/7/2018	MDCK 1 +1	2018-01-05	Saitama Institute of Public Health
B Yamagata	EPI1315139	B/KANAGAWA/AC1730/2018	E0 +5 (Am2Al3)	2018-02-23	National Institute of Infectious Diseases (NIID)
GISAID, Global Initiative on Sharing All Influenza Data.
